# Supplementary material for: Rapid regeneration offsets losses from warming-induced tree mortality in an aspen-dominated broad-leaved forest in northern China
Source: PLoS One. 2018 Apr 6;13(4):e0195630. doi: 10.1371/journal.pone.0195630 (PMC5889172; doi:10.1371/journal.pone.0195630)
Supplement: S1 Table — (Table A) Increments of tree DBH. (Table B) Increments of tree height. (Table C) Density of dead trees. (Table D) Density of recruitments. (Table E) Diameter distribution of four tree species in 2012. (Table F) Diameter distribution of four tree species in 2015. (Table G) The height distributions of living, dead, and newly recruited trees in 2015. (Table H) Relationship between canopy openness, density of living trees and recruitments. (XLSX) [file pone.0195630.s003.xlsx]

## Sheet: Table A
Table A Increments of tree DBH
	0-5cm	5-10cm	10-15cm	15-20cm	20-25cm
David aspen	1.95221	2.43	1.3159	0	0
Mongolian oak	1.46498	0.58972	0	0	0
White birch	1.87733	2.16221	2.28213	0.584371	0
Black birch	1.76458	1.69952	1.94413	0.347836	0

## Sheet: Table B
Table B Increments of tree height
	0-5cm	5-10cm	10-15cm	15-20cm	20-25cm
David aspen	1.48689	0.880234	0	0	0
Mongolian oak	0.820253	0	0	0	0
White birch	1.42968	1.30456	0	0	0
Black birch	1.51541	1.37697	0.299238	0	0

## Sheet: Table C
Table C Density of dead trees
	David aspen	Mongolian oak	White birch	Black birch
2012	3.9902	0.498039	0.894118	0.264706
2015	0.0862745	0.0372549	0.027451	0.0137255

## Sheet: Table D
Table D Density of recruitments
	David aspen	Mongolian oak	White birch	Black birch
2012	8.56667	3.32157	2.2	1.13333
2015	18.0902	1.71373	1.02353	0.362745

## Sheet: Table E
Table E Diameter distribution of four tree species in 2012
David aspen	2934	1957	1287	749	215	57
Mongolian oak	298	1573	224	7	5	1
White birch	251	1120	785	399	382	333
Black birch	181	453	256	182	120	46

## Sheet: Table F
Table F Diameter distribution of four tree species in 2015
David aspen	3642	7653	532	258	29	2
Mongolian oak	809	1569	113	7	2	1
White birch	358	1097	777	539	43	21
Black birch	181	374	258	151	17	3

## Sheet: Table G
Table G The height distributions of living, dead, and newly recruited trees in 2015
	Living trees	Dead trees	Rrecruitments
	0.000633312	0.00123813	0
	0.010608	0.0070161	0.0176699
	0.104338	0.104829	0.38015
	0.161495	0.0808915	0.358517
	0.206935	0.0775898	0.181818
	0.132362	0.0685101	0.048716
	0.0778974	0.0689228	0.00850467
	0.0478151	0.0635576	0.00165139
	0.0402153	0.061494	0.00115597
	0.0402153	0.0652084	0.000908265
	0.0284991	0.0866694	0.000330278
	0.0291324	0.0866694	0.000247709
	0.0334072	0.0722245	0.000165139
	0.0231159	0.0693355	0
	0.0182077	0.0474618	0
	0.0158328	0.0255881	8.25696e-05
	0.0134579	0.0107305	0
	0.00712476	0.000412712	0
	0.0039582	0.000825423	0
	0.00284991	0	0
	0.000316656	0.000412712	0
	0.000474984	0	0
	0.000316656	0	0
	0	0	0
	0.000158328	0	0
	0.000316656	0	0
	0	0	8.25696e-05
	0.000316656	0	0
	0	0	0
	0	0	0
	0	0.000412712	0

## Sheet: Table H
Table H Relationship between canopy openness, density of living trees and recruitments
Canopy openness	Density of living trees	Density of recruitments
0.1504	44	2
0.2517	0	0
0.0254	33	1
0.5342	31	2
0.4936	33	7
0.3565	23	1
0.3454	28	0
0.1787	34	1
0.0077	29	1
0.5174	23	2
0.2339	37	2
0.4075	32	1
0.067	45	5
0.2078	43	19
0.5876	51	13
0.0988	42	9
0.5013	41	25
0.9391	52	24
0.1294	39	19
0.5868	19	41
0.045	44	28
0.2375	34	4
0.3708	17	3
0.3126	18	0
0.3628	23	0
0.4122	7	0
0.513	19	10
0.1487	50	29
0.1555	65	15
0.3272	58	21
0.1371	38	15
0.5053	30	25
0.6527	36	41
0.5505	45	27
0.6596	19	37
0.6448	12	22
0.592	14	13
0.4994	20	7
0.5355	14	12
0.5917	11	3
0.3974	19	8
0.606	16	24
0.1896	27	12
0.3537	22	38
0.5752	32	57
0.3981	43	47
0.7161	22	67
0.2108	58	54
0.471	36	43
0.5455	28	47
0.4038	26	31
0.2364	41	26
0.3431	27	22
0.2864	12	2
0.1501	21	5
0.7715	10	2
0.4445	14	1
0.4028	24	4
0.3859	15	3
0.2566	27	1
0.6621	16	4
0.8948	7	14
0.5838	36	15
0.6361	20	43
0.4235	20	22
0.7201	9	21
0.6948	18	61
0.8929	12	33
0.7368	8	22
0.6301	10	40
0.8401	5	24
0.6986	10	22
0.3641	8	11
0.6533	9	14
0.6612	27	15
0.6019	12	14
0.657	8	5
0.778	5	24
0.6548	10	15
0.3397	13	6
0.4922	11	14
0.8954	5	8
0.7395	18	5
0.4481	25	7
0.5313	24	19
0.2617	27	2
0.3444	17	2
0.2908	20	0
0.3629	10	2
0.4299	24	4
0.1781	21	5
0.2274	22	3
0.2536	28	9
0.5085	13	12
0.5045	10	7
0.6282	14	8
0.5671	8	21
0.4215	10	15
0.3707	15	7
0.4181	10	5
0.4304	25	4
0.5363	21	1
0.4481	19	10
0.6183	7	6
0.6094	13	0
0.6649	9	1
0.3486	13	0
0.3145	20	2
0.5544	7	2
0.4538	7	3
0.4851	11	2
0.4232	28	2
0.3672	26	0
0.8101	21	1
0.7613	10	0
0.6813	17	6
0.6689	21	4
0.1032	19	1
0.301	17	2
0.2749	11	2
0.5681	12	1
0.3549	13	2
0.4032	19	9
0.6983	29	0
0.6528	18	1
0.6332	13	1
0.5977	8	0
0.5711	12	0
0.858	13	0
0.3171	21	2
0.3826	11	0
0.7141	15	0
0.2432	9	0
0.4652	7	1
0.2293	20	5
0.2491	14	6
0.2629	9	20
0.8058	4	11
0.7268	2	13
0.6667	11	0
0.556	11	0
0.5521	12	0
0.6074	11	1
0.4076	17	1
0.5151	7	0
0.6963	9	2
0.7362	21	0
0.3379	23	2
0.605	9	0
0.7176	8	4
0.6812	14	0
0.3761	14	1
0.6949	14	1
0.5669	15	2
0.5213	13	0
0.3691	8	30
0.8182	1	64
0.4609	9	81
0.4819	19	7
0.3826	15	6
0.7932	10	10
0.3345	16	5
0.2761	22	3
0.5535	12	0
0.2634	20	1
0.3107	20	1
0.4963	9	2
0.3023	10	2
0.6286	6	3
0.4625	12	9
0.8511	6	12
0.4989	15	8
0.5588	11	13
0.5074	14	20
0.2806	25	16
0.3928	22	14
0.412	12	47
0.7903	9	23
0.5136	8	14
0.6119	14	7
0.3565	7	5
0.2709	9	5
0.4519	12	0
0.8531	6	1
0.3979	15	0
0.4066	19	0
0.5609	12	8
0.1714	32	10
0.3663	6	14
0.3646	7	7
0.3377	8	4
0.5594	17	20
0.3336	20	2
0.2517	18	57
0.3145	16	102
0.4818	12	48
0.4155	9	28
0.3898	52	66
0.4738	0	0
0.2909	15	8
0.9425	8	6
0.7138	12	9
0.4623	18	16
0.8381	6	62
0.9046	7	36
0.8128	2	68
0.7068	2	61
0.6641	17	34
0.933	3	53
0.7767	0	47
0.9104	0	83
0.5289	20	35
0.4124	15	14
0.4107	1	8
0.4787	18	4
0.3982	20	2
0.277	24	9
0.5557	48	2
0.5517	25	6
0.7171	13	6
0.8874	12	4
0.6084	26	4
0.4518	10	68
1	2	74
1	4	58
1	30	38
1	20	72
0.7909	2	63
1	4	34
1	2	77
0.8817	1	91
0.2001	31	10
0.6609	46	7
0.9835	10	1
0.8642	10	8
0.6258	35	4
0.3825	11	5
0.484	13	3
0.6293	4	16
0.3599	0	22
0.5966	12	32
0.8566	27	39
0.7786	1	114
0.6495	3	101
0.9495	1	119
0.7402	6	131
0.5294	37	68
0.338	16	59
0.1659	20	62
0.5131	22	41
0.5153	28	28
0.6473	7	49
0.6579	4	13
0.3717	9	4
0.7315	20	9
0.2241	14	0
0.4399	14	1
0.4804	10	0
0.2794	9	0
0.3777	11	3
0.013	28	0
0.1077	38	55
0.5825	24	59
0.3582	23	114
0.1442	32	108
0.3072	27	44
0.2228	31	1
0.5123	17	0
0.67	31	0
0.4759	24	2
0.6855	18	10
0.5719	25	3
0.5027	26	7
0.5348	30	2
0.4947	16	25
0.2752	14	0
0.4034	16	3
0.5718	23	1
0.2403	14	14
0.3285	10	10
0.4806	10	14
0.661	20	11
0.7732	10	70
0.5076	8	62
0.8842	5	25
0.3712	4	25
0.7002	12	29
0.639	33	7
0.8261	17	59
0.7921	9	73
0.711	8	46
0.7966	6	97
0.6911	2	93
0.2934	10	71
0.49	3	62
0.7393	19	50
0.3997	25	25
0.4188	18	46
0.2992	12	78
0.3259	16	42
0.4494	12	90
0.4389	33	68
0.7183	2	65
0.569	24	57
0.2544	8	40
0.7757	23	49
0.8792	24	51
0.44	7	49
0.481	10	42
0.5243	9	41
0.6655	26	48
0.7353	17	87
0.7301	6	84
0.5798	8	62
0.7411	19	97
0.5554	6	46
0.7512	20	60
0.5211	18	57
0.6817	20	44
0.3617	12	72
0.8851	8	15
0.943	10	27
0.7463	26	20
0.4315	11	23
0.8176	2	26
0.5477	5	18
0.6663	5	61
0.616	13	69
0.6272	10	56
0.4971	18	40
0.3937	15	56
0.3407	17	48
0	20	75
0.4839	35	90
0.5186	7	57
0.5531	4	39
0.5422	10	42
0.3197	12	50
0.7411	7	12
0.4633	3	6
0.6187	5	1
0.8273	14	3
0.3503	26	6
0.406	17	0
0.1841	10	0
0.7123	6	3
0.2858	6	12
0.4511	8	23
0.3651	6	50
0.315	17	45
0.4469	39	50
0.3621	51	57
0.2632	44	51
0.534	36	53
0.6011	40	54
0.4716	20	53
0.667	15	46
0.3838	7	41
0.32	3	11
0.7849	5	0
0.3017	10	0
0.6606	33	0
0.4726	5	0
0.5583	17	0
0.3793	9	0
0.3461	9	13
1	11	30
0.4957	22	55
0.48	11	81
0.4908	5	75
0.478	32	53
0.6792	27	34
0.8376	38	78
0.3342	25	77
0.3795	13	46
0.5874	37	75
0.3619	17	43
0.7354	15	69
0.4739	14	11
0.904	12	0
0.6723	6	0
0.6382	4	0
0.7351	17	0
0.7242	5	13
0.5388	6	22
0.6233	11	38
0.4154	18	37
0.5094	31	49
0.5125	31	42
0.4966	36	51
0.4282	22	47
0.3177	7	6
0.3902	26	34
0.5227	20	18
0.6107	15	57
0.6101	3	87
0.5303	3	41
0.7961	6	5
0.7558	7	10
0.7715	9	5
0.3478	7	9
0.7023	12	1
0.4928	12	4
0.1682	12	3
0.5175	5	3
0.6514	8	30
0.4825	16	46
0.4341	20	29
0.446	14	14
0.3023	9	0
0.4898	17	8
0.5898	15	30
0.4815	18	18
0.4608	17	44
0.5042	7	47
0.645	8	5
0.6158	4	8
0.7836	4	2
0.4959	14	1
0.1902	11	0
0.4399	15	1
0.5517	5	6
0.5824	11	8
0.5227	17	12
0.6886	11	11
0.3893	10	48
0.0874	11	52
0.2962	13	27
0.6623	21	28
0.6782	19	40
0.4331	4	9
0.7115	4	15
0.4893	11	8
0.315	5	5
0.3601	10	11
0.1958	6	9
0.2372	11	0
0.6764	14	0
0.8644	6	1
0.3042	14	3
0.4214	8	1
0.445	16	1
0.1457	10	10
0.1215	16	14
0.1949	5	5
0.7369	10	1
0.4545	11	1
0.598	11	2
0.6754	5	1
0.579	3	0
0.732	9	0
0.3831	28	0
0.618	20	2
0.4057	10	0
0.6732	7	0
0.3596	13	1
0.3972	10	2
0.4638	3	0
0.3084	10	2
0.2039	8	2
0.3761	17	4
0.4082	13	12
0.8674	17	1
0.3979	11	4
0.4796	15	3
0.5315	14	0
0.3913	13	0
0.2541	19	0
0.6679	7	0
0.53	8	0
0.3327	13	8
0.5364	0	0
0.3667	11	3
0.4663	17	5
0.9208	27	0
0.4036	25	0
0.4353	16	1
0.408	3	0
0.8258	9	0
0.9139	22	2
0.5717	7	0
0.2809	16	0
0.5182	13	0
0.9261	10	0
0.3965	2	0
0.1979	10	0
0.9669	16	2
1	23	3
1	22	3
0.7262	9	0
1	0	0
1	17	3
0.9919	13	1
0.9931	17	0
0.9196	11	7
0.9937	5	18
0.7762	5	23
0.3745	8	23
0.3066	10	14
0.3773	15	12
0.6345	8	3
0.346	14	0
0.934	17	1
0.745	1	42
0.0884	6	21
0.8344	5	16
0.753	3	12
0.7358	4	0
0.67	4	0
0.5126	11	0
0.6442	8	0
0.4775	3	26
0.7259	4	2
0.7423	0	0
0.7915	14	0
0.6873	7	0
0.946	12	0
0.4109	3	0
0.5619	7	0
0.8225	3	0
0.4762	17	0
0.7171	4	0
0.8919	10	0
0.4671	6	0
0.6855	2	2
0.583	13	0
